# Supplementary material for: Chitosan Nanoparticles Co-Encapsulating Selegiline Analogue and L-Tyrosine Mitigate Depression-Related Pathology and Cognitive Decline in Rats
Source: Biomolecules. 2026 Jun 14;16(6):871. doi: 10.3390/biom16060871 (PMC13297493; doi:10.3390/biom16060871)
Supplement: Supplementary file 1 [file biomolecules-16-00871-s001.zip]

Archive with 1 entries (1 files):
- biomolecules-4323237-supplementary.pdf
